# Supplementary material for: Odorant Receptors Expressing and Antennal Lobes Architecture Are Linked to Caste Dimorphism in Asian Honeybee, Apis cerana (Hymenoptera: Apidae)
Source: Int J Mol Sci. 2024 Apr 1;25(7):3934. doi: 10.3390/ijms25073934 (PMC11012130; doi:10.3390/ijms25073934)
Supplement: Supplementary file 1 [file ijms-25-03934-s001.zip]

Archive with 1 entries (1 files):
- ijms-2927408-supplementary.pdf
